# Supplementary material for: Geological and taphonomic context for the new hominin species Homo naledi from the Dinaledi Chamber, South Africa
Source: eLife. 2015 Sep 10;4:e09561. doi: 10.7554/eLife.09561 (PMC4559842; doi:10.7554/eLife.09561)
Supplement: Supplementary file 1. — Electron microprobe analyses of spots in fragments of samples UW101-SO-31, UW101-SO-34, UW101-SO-39 and DB-1. Note that in each of the tables totals below 100% reflect volatile content or porosity of sample, or both. DOI: http://dx.doi.org/10.7554/eLife.09561.018 [file elife09561s001.xlsx]

## Sheet: sample UW101-SO-31
Supplementary Table 2.1 Electron microprobe analyses of spots in fragments of sample UW101-SO-31
Point	F	Na2O	MgO	Al2O3	SiO2	Cl	K2O	CaO	TiO2	V2O3	Cr2O3	MnO	FeO	CoO	NiO	ZnO	Total
1	0.23	0.08	1.91	25.12	40.23	0.05	1.7	0.35	0.72	0	0.04	2.53	13.64	0.01	0.03	0.03	86.67
2	0.13	0.06	1.87	19.66	52.14	0.05	1.24	0.29	1.04	0.03	0.03	0.31	9.78	0.02	0	0.03	86.68
3	0.12	0.12	2.75	28.1	51.63	0.06	1.8	0.26	0.57	0.04	0.02	0.21	9.58	0	0	0.08	95.35
4	0.15	0.07	2.83	25.2	48.38	0.05	1.52	0.37	1.05	0.03	0.02	0.22	9.35	0	0.03	0.03	89.31
5	0.22	0.1	2.81	25.8	47.06	0.03	2.33	0.29	0.8	0.05	0.02	0.32	7.91	0.01	0.03	0	87.8
6	0.05	0.09	1.4	12.97	82.04	0.04	1.05	0.12	0.19	0.02	0.02	0.12	4.41	0	0.01	0	102.54
7	0	0.01	0	0.01	100.07	0	0	0.02	0	0	0.01	0.05	0.19	0	0	0	100.36
8	0	0.01	0.01	0	100.09	0	0	0.01	0	0.01	0.01	0.06	0.16	0	0.03	0.01	100.38
9	0	0	0	0	100.83	0.01	0.01	0	0	0	0	0.03	0.02	0	0.02	0.02	100.93
10	0.1	0.14	6.9	25.11	46.1	0.06	1.45	1.65	0.75	0.03	0.03	0.07	8.82	0	0	0.02	91.22
11	0.17	0.09	5.8	23.79	43.84	0.05	1.78	0.39	0.56	0.05	0.01	0.05	8.65	0	0	0	85.23
12	0.2	0.12	6.62	26.66	48.39	0.06	2.63	0.41	0.54	0.02	0.04	0.08	7.96	0	0	0	93.73
13	0.09	0.1	6.03	23.52	44.74	0.04	1.66	0.36	1.02	0.01	0.02	0.06	9.85	0.01	0.01	0.04	87.56
14	0.14	0.04	7.01	17.48	38.4	0.11	0.84	0.34	0.43	0	0.03	0.12	6.94	0.01	0	0.04	71.93
15	0.21	0.1	6.93	18.69	37.84	0.07	0.97	0.46	0.45	0.02	0.02	0.1	7.67	0	0	0	73.52
16	0.12	0.1	4.4	23.72	42.77	0.06	1.81	0.33	0.63	0.01	0.04	0.15	7.47	0.02	0.01	0.06	81.71
17	0.13	0.09	4.75	24.51	44.68	0.08	1.46	0.33	0.66	0	0.03	0.12	8.57	0	0.01	0.06	85.49
18	0.17	0.1	5.75	24.46	42.66	0.07	1.37	0.34	0.73	0.03	0	0.16	9.36	0.02	0.05	0	85.28
19	0.15	0.05	1.32	20.16	32.16	0.13	1.02	0.33	1.33	0	0.05	2.08	21.01	0	0.02	0.03	79.85
20	0.11	0.03	0.93	7.94	18.84	0.05	0.42	0.17	41.67	0	0.02	0.98	27.66	0.01	0	0.05	98.88
21	0	0	0	0	100.32	0	0.01	0	0	0	0.01	0	0.06	0	0.02	0	100.42
22	0	0	0	0	99.69	0.01	0	0.01	0	0.01	0.02	0.04	0.13	0	0	0	99.9
23	0	0.07	2.5	17.87	22.45	0.05	0.89	0.41	0.81	0.05	0.03	0.55	44.09	0.01	0.02	0.08	89.88
24	0.15	0.06	2.48	22.7	37.26	0.13	1.12	0.31	0.66	0.03	0.01	0.34	19.28	0	0	0.02	84.55
25	0	0.03	0.51	2.26	97.08	0.03	0.24	0.03	0.05	0.02	0	0.02	1.18	0.01	0	0	101.47
26	0.07	0.08	2.21	24.92	38.82	0.11	1.42	0.46	0.76	0.01	0.04	0.37	18.77	0.01	0.01	0.06	88.11
27	0.05	0.09	1.58	26.46	43.2	0.05	1.74	0.35	0.75	0	0.03	0.26	15.75	0	0.03	0	90.33
28	0.11	0.14	1.04	22.67	40.86	0.04	2.48	0.34	1.37	0	0.05	0.21	11.38	0.01	0.03	0	80.74
29	0.9	0.08	3.41	28.59	55.46	0.03	6.34	0.15	0.06	0.02	0.02	0.99	0.73	0.01	0	0.01	96.82
30	1.39	0.18	2.91	33.03	54.55	0.01	6.21	0.03	0.32	0.02	0.06	0.03	0.14	0	0.04	0	98.93
31	0	0.01	0	0.01	99.65	0	0	0	0	0.03	0	0.04	0.15	0	0	0	99.9
32	0.2	0.18	1.26	31.91	48.07	0.08	2.88	0.16	0.94	0	0.04	0.3	6.38	0	0	0	92.41
33	0.08	0.18	1.33	33.16	49.24	0.06	3.02	0.15	0.75	0.02	0.04	0.3	7.6	0	0.02	0.08	96.02
34	0.11	0.31	2.3	30.3	47.36	0.03	2.74	0.21	0.75	0.01	0.04	0.19	10.07	0.03	0.02	0.02	94.49
35	0.14	0.07	2.19	21.22	34.75	0.06	1.64	0.5	1.19	0.02	0.02	1.41	19.46	0	0.03	0.04	82.74
36	0	0	0.03	0.46	0.55	0.04	3.79	0.41	0.57	0.01	0.03	0.31	12.4	0	0.01	0.02	18.63
37	0.09	0.19	1.4	31.16	45.32	0.06	6.92	0.2	0.51	0.02	0.04	0.06	6.87	0.03	0	0	92.88
38	0.3	0.2	1.23	30.98	46.01	0.04	5.97	0.09	0.47	0.02	0.06	0.09	4.38	0	0.01	0.03	89.88
39	0.11	0.13	2.03	26.79	45.85	0.06	2.01	0.73	0.87	0.02	0.01	0.43	12.78	0.02	0	0	91.84
40	1.22	0.17	3.91	30.26	53.9	0.03	6.09	0.07	0.15	0	0.02	0.21	1.64	0	0.01	0.02	97.69
41	0.24	0.06	2.21	25.18	38.38	0.08	2.1	0.58	0.96	0.01	0.02	3.16	16.02	0.03	0.01	0.05	89.08
42	0.06	0.08	4.62	23.75	45.86	0.14	1.28	0.59	0.91	0.01	0.02	0.12	11.31	0.02	0	0.04	88.81
43	0.17	0.1	4.47	23.87	46.12	0.16	1.33	0.52	0.98	0.03	0	0.12	11.06	0	0	0.03	88.95
44	0.19	0.05	3.41	17.18	32.49	0.13	0.81	0.41	0.46	0.02	0.02	0.11	9.3	0	0.02	0	64.63
45	0.01	0.03	1.42	9.18	13.16	0.11	0.29	0.24	0.58	0.01	0.02	1.14	59.55	0.01	0.03	0.04	85.84
46	0.01	0.09	1.62	20.6	33.06	0.03	1.66	0.26	0.71	0.04	0.04	2.15	13.3	0.01	0.04	0	73.63
47	0	0.01	0	0	99.78	0	0	0.02	0	0	0.03	0.03	0.05	0.01	0	0.02	99.94
48	0	0.08	2.12	27.14	37.45	0.09	1.11	0.64	0.86	0.03	0.05	3	22.18	0.01	0.03	0.03	94.82
49	0	0.02	0.38	4.38	89	0.01	0.17	0.04	0.18	0	0	0.35	2.08	0.01	0.03	0	96.65
50	0.17	0.08	2.02	27.95	40.02	0.08	1.25	0.5	1.21	0.02	0.06	2.39	19.28	0.02	0	0.05	95.07
51	0.75	0.33	4.44	18.79	27.44	0.05	1.39	1.92	0.51	0.01	0.03	26.03	9.31	0.17	0.01	0.08	91.26
52	0.14	0.2	1.11	33.23	48.36	0.03	2.05	0.32	0.38	0.01	0.01	0.16	6.94	0	0.01	0.05	93
53	0.47	0.31	4.09	19.3	29.38	0.04	3.26	1.64	0.47	0	0.03	20.88	5.61	0.09	0	0.02	85.59
54	0	0	0	0	98.83	0	0	0.01	0.01	0.01	0.01	0.04	0.05	0.02	0.03	0.02	99.03
55	0.14	0.08	1.84	27.86	40.39	0.08	1.3	0.55	0.94	0.04	0.03	1.4	20.49	0	0.01	0.03	95.18
56	0	0	0	0	100.3	0	0	0	0.01	0.02	0	0.02	0.04	0	0	0	100.39
57	0.12	0.13	1.79	29.1	46.21	0.06	2.28	0.48	0.71	0.02	0.03	0.25	12.76	0	0.01	0.03	93.98
58	1.74	0.16	4.43	7.9	9.27	0.06	0.77	3.52	0.14	0	0.02	50.95	3.31	0.02	0.05	0.19	82.49
59	1.49	0.05	4.08	4.65	4.53	0.03	0.53	3.85	0.13	0	0	54.88	1.23	0.01	0.01	0.17	75.64
60	0	0.04	0.72	6.82	71.01	0.06	0.95	0.08	0.08	0.01	0.01	0.04	2.24	0.01	0	0.01	82.08
61	1.23	0.28	0.32	0.15	0.33	0.22	0.01	41.41	0	0.01	0	0.08	0.12	0.02	0	0.12	44.3
62	1.24	0.22	0.26	0	0.02	0.25	0	45.12	0.02	0	0.01	0.05	0.09	0	0.02	0.02	47.31
63	1.38	0.24	0.26	0.01	0.04	0.3	0	40.83	0	0.02	0	0.06	0.12	0	0.01	0.1	43.37
64	0.96	0.2	0.16	0.04	0.07	0.77	0.01	22.79	0.01	0	0	0.07	0.54	0	0.03	0.05	25.7
65	2.35	0.15	5.2	2.42	1.66	0.19	0.19	4	0.08	0	0	55.15	3.17	0	0.07	0.26	74.89
66	0	0.01	0.03	0.36	0.98	0.02	0.02	0.06	0.14	0	0.01	0.33	85.97	0	0	0.01	87.94
67	0	0.02	1.14	0.67	1.66	0.27	0	0.1	0.2	0.06	0.01	2.62	54.54	0	0	0	61.29
68	0	0	0.07	0.39	0.83	0.03	0.01	0.05	0.1	0.03	0.03	0.35	86.31	0.01	0	0.01	88.21
69	1.21	0.3	0.27	0	0.06	0.23	0.01	44.94	0	0.01	0	0.01	0.05	0	0	0.02	47.1
70	1.22	0.23	0.23	0	0	0.16	0.01	45.03	0	0	0	0.08	0.15	0.01	0	0.01	47.13
Note: Totals below 100% reflect volatile content or porosity of sample, or both

## Sheet: sample UW101-SO-34
Supplementary Table 2.2 Electron microprobe analyses of spots in fragments of sample UW101-SO-34
Point	F	Na2O	MgO	Al2O3	SiO2	Cl	K2O	CaO	TiO2	V2O3	Cr2O3	MnO	FeO	CoO	NiO	CuO	ZnO	Total
1	2.76	0.6	4.85	3.51	3.45	0.02	0.57	3.2	0.11	0	0	57.75	1.86	0.01	0.01	0.07	0.08	78.85
2	1.94	0.57	4.59	3.5	3.35	0.03	0.68	3.17	0.09	0	0	55.26	1.61	0.02	0.01	0.16	0.08	75.06
3	1.74	0.59	4.55	3.55	4.13	0.02	0.65	3.18	0.15	0	0.01	55.31	2.93	0	0.03	0.14	0	76.98
4	0.03	0.03	0.5	0.73	3.01	0.01	0.06	0.49	0.05	0.02	0.01	1.73	74.92	0.07	0.25	0	0.07	81.97
5	0.04	0.28	1	32.09	43.21	0.08	3.32	0.47	0.41	0.01	0.04	3.72	7.07	0	0.02	0	0.05	91.81
6	0.47	0.11	2.34	19.6	28.64	0.12	1.01	0.9	0.5	0	0.01	10.27	19.07	0.03	0.02	0.01	0	83.11
7	0.54	0.1	2.09	16.9	26.68	0.14	1.23	1.23	0.38	0	0.04	13.24	14.92	0	0.04	0.01	0.01	77.55
8	0.12	0.07	7.08	17.86	35.88	0.06	1.19	0.59	1.31	0.02	0.01	2.81	17.63	0.09	0.03	0	0.05	84.81
9	0.01	0.09	1.55	16.24	66.74	0.05	1.02	0.29	0.66	0.01	0.03	0.05	6.35	0.03	0.01	0	0.02	93.16
10	0	0.08	1.24	30.59	40.05	0.09	0.8	0.61	1.16	0.02	0.05	0.72	11.61	0	0.05	0.05	0	87.12
11	0.08	0.11	1.97	27.62	43.52	0.06	1.64	0.75	1.63	0.01	0.02	0.1	10.07	0	0.01	0	0.01	87.6
12	0	0.01	0.26	1.81	3.06	0.09	0.02	0.49	0.23	0.07	0.2	1.73	65.59	0	0.01	0.01	0	73.59
13	0	0.02	0.31	3.58	5.35	0.07	0.09	0.56	0.38	0.1	0.43	1.87	70.74	0.02	0.04	0.03	0.04	83.62
14	0	0	0	0	90.74	0.01	0.02	0.01	0	0	0	0.05	0.21	0	0.01	0.02	0	91.07
15	0	0	0.03	0.11	86.08	0.01	0.02	0.01	0.02	0	0.03	0.16	0.29	0.01	0	0.02	0.04	86.84
16	0	0.02	0.94	0.67	4.73	0.02	0.02	0.32	0.01	0.07	0	1.46	67.37	0	0	0	0.02	75.64
17	0	0	1.06	0.78	4.34	0.02	0	0.38	0.01	0.04	0.01	1.72	65.19	0.02	0.03	0	0	73.59
18	0.12	0.13	2.15	26.32	41.71	0.08	2.14	0.5	0.74	0.02	0.03	0.08	12.16	0	0.02	0.01	0	86.21
19	0.12	0.11	2.48	24.78	43.24	0.07	1.56	0.63	0.75	0	0	0.11	11.43	0.01	0	0	0	85.29
20	0.13	0.16	1.6	27.66	39.79	0.06	2.9	0.35	0.51	0.02	0.04	0.08	7.95	0	0	0	0	81.24
21	0	0.01	0.01	0	90.02	0.01	0	0	0	0	0	0.02	0.02	0	0	0.03	0.05	90.16
22	0	0	0	0	90.87	0.01	0.01	0	0.03	0.01	0	0.01	0.02	0	0.01	0.06	0.02	91.06
23	0.17	0.02	0.83	1.33	2.65	0.02	0.17	0.07	88.94	0	0.2	0.06	0.98	0	0.01	0.04	0.03	95.53
24	0.34	0.01	0	0	0	0.01	0.01	65.02	0	0	0	0.02	0.04	0	0.04	0	0	65.49
25	0.49	0.02	0.02	0	0.02	0.01	0.01	64.4	0	0.02	0.01	0.01	0.03	0	0	0	0.01	65.07
26	0.26	0.02	0	0.01	0	0.01	0	61.22	0	0.02	0.04	0.02	0.05	0	0	0.01	0.02	61.67
27	0	0.07	3.16	26.06	43.94	0.14	1.46	0.35	0.95	0	0.03	0.27	11.54	0	0.05	0.05	0	88.09
28	0.16	0.07	2.28	22.71	34.12	0.08	1.66	0.48	2	0.03	0.03	0.34	10.45	0	0.04	0.04	0	74.49
29	0.59	0.12	3.22	16	22.32	0.17	1.92	1.18	0.37	0.02	0.01	14.5	26.29	0	0	0.03	0.05	86.78
30	1.34	0.08	7.27	6.63	16.56	0.24	1.03	1.61	0.19	0	0.01	29.32	2.99	0	0.03	0.04	0.16	67.52
30	1.34	0.08	7.27	6.63	16.56	0.24	1.03	1.61	0.19	0	0.01	29.32	2.99	0	0.03	0.04	0.16	67.52
31	0	0.03	0.89	2.28	3.59	0.01	0	0.49	0.38	0.09	0.13	1.01	78.89	0.03	0.03	0	0	87.87
32	1.43	0.24	0.43	0.01	0.02	0.1	0	42.24	0	0	0.01	0.08	0.2	0	0.01	0	0	44.8
33	1.34	0.23	0.46	0.03	0.07	0.11	0	41.65	0.01	0	0	0.25	0.26	0.02	0.01	0	0.03	44.48
34	0.88	0.12	3.34	2.76	8.99	0.24	0.11	2.07	0.16	0	0	26.54	24.06	0.01	0.09	0	0.09	69.46
35	0.99	0.12	2.49	2.39	7.76	0.29	0.09	1.96	0.15	0.01	0.03	24.55	20.88	0	0.05	0.07	0	61.82
36	1.25	0.1	2.72	2.5	6.19	0.21	0.09	2.08	0.16	0	0	26.2	19.61	0.04	0.05	0.06	0.01	61.28
37	0.44	0.15	3.56	15.51	37.21	0.09	1.06	1.03	0.41	0	0.02	12.34	8.76	0	0.01	0.02	0	80.62
38	0.19	0.1	1.6	24.52	42.09	0.08	1.47	0.53	0.65	0.01	0.03	0.62	11.21	0	0.01	0.04	0.04	83.18
39	0.22	0.12	2.64	20.66	35.74	0.09	1.68	1.2	0.52	0	0.02	10.27	12.59	0.02	0.04	0	0.02	85.82
40	0.03	0.09	2.23	25.86	41.09	0.09	1.89	0.38	0.65	0.01	0	0.1	12.78	0.03	0	0.01	0	85.25
41	0.17	0	0	0	0	0	0	62.71	0	0	0.03	0.01	0.05	0	0	0	0.01	62.99
42	0.39	0.03	0	0	0	0	0	63.74	0	0	0	0.04	0.03	0.04	0	0.02	0	64.29
43	0.5	0.2	3.34	18.34	27.94	0.04	1.62	1.38	1.02	0	0.01	17.74	9.88	0.05	0.06	0.02	0.02	82.17
44	0.9	0.35	3.5	14.15	20.58	0.07	0.9	2.07	0.59	0.02	0.03	22.53	19.11	0.07	0	0.06	0.06	84.98
45	0.05	0.15	3.34	28.74	43.01	0.04	2.64	0.37	1.2	0.02	0.02	0.18	13.09	0	0.02	0.07	0.01	92.95
46	0.86	0.12	2.13	10.45	15.77	0.06	1.06	2.12	0.7	0	0.02	20.44	6.36	0.3	0.02	0.04	0.02	60.48
47	0.12	0.05	1.76	14.49	25.78	0.24	1.06	0.35	0.38	0.04	0	0.74	22.11	0	0.04	0	0	67.16
48	7.77	0.01	0	0.02	0.04	0.01	0.02	58.08	0.02	0.02	0	0.07	0.38	0.02	0	0.04	0	66.5
49	0.24	0.07	1.58	28.38	39.21	0.21	1.33	0.54	0.77	0.01	0.03	2.02	12.13	0	0.02	0.05	0.02	86.61
50	1.39	0.2	3.17	2.12	3.13	0.17	0.62	3.66	0.13	0	0	51.83	3.95	0.04	0.04	0.01	0.04	70.49
51	0.56	0.64	2.98	13.31	32.24	0.1	1.61	1.86	0.54	0.01	0.04	12.23	6.84	0	0.03	0	0.08	73.07
52	0.24	1.05	2.49	23.02	39	0.33	2.45	0.42	0.74	0.05	0.03	0.19	8.95	0.02	0.03	0.02	0.01	79.03
53	0.38	10.57	1.12	12.51	22.65	11.34	4.86	0.59	0.86	0.03	0	0.27	10.68	0	0.01	0.04	0	75.93
54	1.5	0.22	2.83	30.82	49.52	0	7.22	0.03	0.13	0	0.02	0.36	0.44	0.01	0	0	0	93.11
55	0.94	0.15	2.41	31.51	49.35	0.01	6.8	0.02	0.11	0	0.02	0.19	0.27	0	0	0.01	0	91.79
56	0.08	0.06	1.91	27.51	39.04	0.08	1.34	3	0.73	0.01	0.05	0.12	12.12	0	0.04	0.06	0	86.16
57	0.14	0.1	2.49	24.89	41.27	0.09	1.67	0.84	1.01	0.02	0.02	0.14	13.04	0.01	0	0	0.05	85.77
58	0.17	0.07	2.05	21.63	34.75	0.1	1.86	0.39	0.62	0	0.01	0.21	10.85	0	0	0	0.04	72.73
59	2.08	0.13	4.05	1.09	1.4	0.08	0.36	3.42	0.05	0	0.04	51.72	1.47	0	0.03	0.1	0.06	66.06
60	2.26	0.22	5.36	1.42	0.34	0.02	0.38	3.64	0.02	0	0	59.27	1.08	0	0.04	0.06	0.03	74.14
61	2.41	0.18	3.98	0.71	2.68	0.2	0.56	3.9	0.09	0	0	60.18	2.24	0.05	0	0.03	0	77.19
62	1.7	0.12	3.94	0.82	0.5	0.09	0.4	3.49	0.05	0	0	54.39	1.42	0	0.02	0.04	0.04	67.02
63	0	0	0.24	2.35	74.04	0.01	0.01	0.05	0.03	0	0.02	3.62	2.16	0.04	0.04	0	0.07	82.69
64	0.02	0.03	0.6	1.36	2.07	0	0.01	0.28	0.05	0.03	0	4.84	71.98	0	0	0.04	0.03	81.36
65	0	0	0.35	3.78	72.61	0.02	0.02	0.1	0.03	0.01	0	6.59	4.13	0.02	0.1	0	0	87.77
66	0.21	0.03	0.01	0	0.01	0	0	65.82	0.01	0	0	0.03	0.09	0	0	0	0	66.21
67	0.32	0.02	0	0	0.01	0	0.01	63.55	0	0.01	0	0.01	0.04	0	0.01	0	0	63.97
68	0.24	0.01	0	0.01	0	0	0	63.25	0.01	0.01	0	0	0	0.02	0	0.01	0.02	63.6
69	0.72	0.15	2.65	24.79	37.21	0.02	5.45	0.16	0.12	0.01	0	6.49	1.67	0.04	0.13	0.06	0.01	79.69
70	1.82	0.03	0.85	19.59	0.45	0.03	0.01	0.1	0.01	0.02	0	41.41	0.27	0.03	0.76	0.36	0.05	65.8
71	0.2	0.06	0.78	13.01	57.23	0.06	0.77	0.35	0.24	0	0	5.81	6.48	0.02	0.11	0.04	0.09	85.26
72	0.09	0.08	2.03	24.63	47.91	0.05	1.92	0.63	1.1	0.01	0.02	0.11	10.99	0	0.03	0	0.03	89.64
73	0.1	0.1	2.64	26.07	43.97	0.08	1.65	0.67	0.73	0	0.05	0.08	11.64	0.01	0.06	0.01	0.01	87.86
74	0	0.01	0.01	0.1	0.1	0	0	0.02	0.36	0.02	0	0.09	90.53	0	0	0	0	91.23
75	0	0.04	0.52	0	2.94	0.01	0	0.36	0.1	0.03	0.03	0.09	82.14	0	0	0	0	86.26
Note: Totals below 100% reflect volatile content or porosity of sample, or both

## Sheet: sample UW101-SO-39
Supplementary Table 2.3 Electron microprobe analyses of spots in fragments of sample UW101-SO-39
Point	F	Na2O	MgO	Al2O3	SiO2	Cl	K2O	CaO	TiO2	V2O3	Cr2O3	MnO	FeO	CoO	NiO	CuO	ZnO	Total
1	5.79	0	0	0	0.01	0	0.01	59.45	0	0	0.04	0.03	0.07	0	0.01	0	0	65.42
2	0.64	0.23	3.28	18.66	25.2	0.01	0.76	1.88	0.25	0	0.03	22.75	5.05	0.11	0.02	0.05	0.01	78.94
3	0.35	0.13	3.81	20.24	37.06	0.06	1.27	1.46	0.65	0.02	0.01	12.97	8.83	0.04	0	0.02	0.08	87.01
4	0.26	0.05	1.84	23.95	42.13	0.05	1.38	0.99	0.6	0	0.01	0.53	9.43	0	0.03	0.02	0	81.28
5	2.29	0.19	0.75	0.13	0.92	0.13	0.01	47.38	0.02	0	0.04	0.1	1.39	0	0.03	0.02	0.01	53.4
6	1.38	0.14	0.87	0.11	1.08	0.17	0.01	48.01	0.02	0	0	0.11	2.31	0.03	0	0	0.02	54.26
7	2.72	0.08	6.86	1.81	4.06	0.07	0.62	3.2	0.09	0	0	55.42	1.8	0.06	0.08	0.08	0.11	77.06
8	2.42	0.07	5.74	2	1.84	0.11	0.38	3.32	0.08	0	0	53.41	2.64	0.01	0.09	0.04	0.11	72.26
9	0	0	4.75	0	75.54	0	0	7.33	0	0.01	0	0.16	0.14	0	0	0	0	87.92
10	0	0	0	0	90.73	0	0	0	0	0	0	0.03	0.05	0	0	0.01	0	90.83
11	0.01	0	0.02	24.13	34.81	0	0.05	24.04	0.11	0.17	0.03	0.08	9.48	0.01	0.04	0	0	92.98
12	2.92	0.01	0.21	0.24	0.85	0.03	0.06	0.49	0.14	0.01	0.01	73.97	1.58	0	0	0.06	0.05	80.62
13	2.17	0.22	5.35	4.11	3.1	0.06	0.46	2.78	0.09	0	0.01	54.89	1.82	0	0.16	0.09	0.09	75.39
14	2.51	0.33	4.92	1.44	0.25	0.02	0.54	2.61	0.04	0	0	61.13	0.14	0	0.05	0.09	0.11	74.19
15	2.06	0.23	5.32	2.35	0.64	0.03	0.43	2.73	0.07	0	0.02	58.97	0.7	0	0.14	0.12	0.2	74.02
16	1.91	0.32	4.73	1.48	0.28	0.03	0.56	2.6	0.03	0	0.02	61.76	0.17	0	0.07	0.13	0.13	74.22
17	2.28	0.1	5.4	1.07	0.72	0	0.58	3.96	0.04	0	0	59.55	0.56	0	0	0.04	0.05	74.37
18	2.45	0.13	9.85	2.61	6.67	0.21	0.33	2.57	0.07	0	0	42.86	1.79	0.03	0.08	0.01	0.07	69.74
19	1.47	0.09	5.31	5.27	6.19	0.16	0.45	2.96	0.1	0	0	48.49	2.14	0.01	0.05	0.03	0.05	72.78
20	2.17	0.11	9.93	2	8.18	0.21	0.36	2.54	0.07	0	0.01	40.99	1.21	0.03	0.04	0.07	0.05	67.96
21	1.77	0.09	6.27	3.81	5.03	0.1	0.5	3.14	0.08	0	0.02	50.91	1.79	0	0.07	0.06	0.11	73.77
22	0.05	0.12	1.34	26.25	41.34	0.11	2.24	0.25	1.33	0.04	0	0.18	11.16	0	0.02	0	0.06	84.5
23	0.17	0.05	1.3	22.03	37.19	0.08	1.58	0.3	0.74	0.01	0.03	0.4	12.95	0	0.01	0	0	76.84
24	0	0.11	1.27	21.9	64.71	0.04	1.92	0.11	0.32	0	0.02	0.07	3.97	0	0.02	0.02	0.01	94.49
25	0.92	0.19	3.11	30.92	46.88	0.02	7.01	0.11	0.25	0	0.03	2.53	1.92	0	0	0	0	93.9
26	0.89	0.16	5.14	18.82	26.31	0.09	1.19	1.99	0.59	0	0.01	26.01	8.04	0.14	0.02	0.05	0.07	89.51
27	0.94	0.24	4.83	14.81	22.53	0.06	1.24	2.58	0.52	0	0.02	30.62	7.3	0.16	0.02	0.03	0.1	86
28	1.81	0.09	5.18	0.62	0.59	0.19	0.47	4.16	0.06	0	0	56.54	1.27	0	0.04	0.03	0.07	71.13
29	1.93	0.14	5.88	3.89	2.59	0.07	0.38	3.5	0.05	0	0	54.55	1.06	0	0.06	0.08	0.11	74.27
30	1.28	0.21	2.13	31.65	47.09	0.01	6.29	0.04	0.3	0	0.05	0.21	0.51	0.01	0.01	0	0.02	89.83
31	1.19	0.27	4.84	15.33	21.16	0.07	1.69	2.65	0.33	0	0	33.6	5.55	0.11	0.07	0.03	0.01	86.92
32	0.49	0.1	3.11	21.66	35.58	0.12	1.09	1.36	0.49	0	0.03	10.57	12.76	0.04	0.03	0	0.07	87.5
33	0	4.07	3.58	1.14	71.14	0.02	0.45	5.99	0.01	0.01	0.01	0.01	0.12	0	0	0.04	0	86.61
34	0	5.44	4.1	1.26	72.06	0.02	0.42	6.21	0.01	0.01	0	0.02	0.1	0	0	0	0	89.63
35	1.43	0.23	4.61	10.73	15.23	0.04	1.14	3.27	0.28	0	0	37.52	5.72	0.08	0.03	0.03	0.03	80.38
36	1.4	0.19	4.79	13	18.4	0.05	1.11	3.16	0.61	0	0.01	34.76	6.71	0.06	0.04	0.02	0.05	84.36
37	0.64	0.13	3.28	19.48	28.15	0.07	1.36	1.4	0.57	0	0.02	12.8	10.21	0.01	0.02	0.01	0	78.14
38	0.2	0.09	7.58	20.94	40.28	0.1	1.27	0.75	1	0.03	0.02	0.17	8.62	0	0	0.04	0	81.09
39	1.92	0.31	5.2	3.34	3.08	0.01	0.58	4.64	0.1	0	0.01	52.94	1.46	0.01	0.07	0.05	0.06	73.77
40	1.91	0.34	8.29	4.93	7.36	0.04	0.4	3.24	0.1	0	0	45.38	2.31	0.01	0.07	0.09	0.05	74.53
41	2.22	0.19	4.36	3	3.1	0.02	0.41	3.39	0.11	0	0	42.66	14.7	0.02	0.08	0.05	0.07	74.38
42	2.13	0.13	12.19	3.32	9.36	0.14	0.18	2.03	0.12	0	0	35.79	2.15	0.03	0.11	0.01	0.04	67.73
43	1.05	0.2	1.72	32.32	46.47	0	6.84	0.04	0.16	0	0.01	0.21	0.3	0.01	0.01	0	0.01	89.35
44	0.35	0.13	3.29	22.64	36.2	0.13	5.16	0.63	0.16	0	0.02	7.35	4.11	0	0.04	0	0.02	80.24
45	5.03	0	0.01	0.02	0.02	0.01	0.02	58.59	0.01	0	0	0.04	0.13	0	0.01	0.01	0.05	63.94
46	5.21	0	0	0.01	0.03	0	0.06	58.29	0	0	0	0.06	0.14	0	0	0	0.04	63.86
47	6.21	0	0	0	0	0	0.01	57.76	0	0	0	0.03	0.1	0.02	0.06	0	0	64.18
48	11.75	0.42	0.71	0.78	0.45	0.03	0.06	54.55	0	0	0.02	0.03	0.18	0.03	0.01	0	0	69.02
49	5.27	0.01	0.04	0.25	0.49	0.01	0.01	57.63	0.01	0	0.02	0.06	0.16	0	0.02	0.03	0	64
50	0.59	2.88	9.89	32.63	37.74	0	0.05	0.29	0.02	0.01	0.04	0.02	1.22	0	0.02	0	0.03	85.44
51	1.43	0.16	0.94	7.37	9.49	0.02	1.87	1.35	0.15	0	0.05	44	2.83	0.06	0.07	0.02	0.09	69.9
52	1.82	0.09	10.27	7.69	24.54	0.18	0.45	1.28	0.17	0	0	24.37	8.73	0.11	0.18	0.02	0	79.88
53	2.49	0.23	3.42	0.95	3.12	0.04	0.43	2.19	0.06	0	0.01	60.94	1.19	0.14	0.17	0.05	0.08	75.5
54	2.04	0.22	2.43	1.96	4.66	0.05	0.42	2.06	0.1	0	0.06	58.96	2.6	0.06	0.1	0.06	0.08	75.86
55	0.58	0.1	6.56	9.62	25.69	0.13	1.37	1.18	0.75	0	0.02	21.09	2.56	0.01	0.04	0.04	0.05	69.79
56	2.36	0.25	7.17	0.71	3.91	0.06	0.43	2.93	0.01	0	0.03	54.05	0.85	0.09	0.13	0.1	0.04	73.11
57	0.67	0.2	3.78	19.6	30.62	0.05	1.33	1.99	0.64	0.03	0.02	22.75	11.89	0.11	0.04	0	0.03	93.74
58	0.53	0.1	4.54	18.79	33.21	0.02	1	1.5	3.07	0.06	0.01	16.41	8.48	0.1	0.04	0.03	0.03	87.93
59	0.04	0.21	1.85	28.27	46	0.06	3.24	0.33	0.55	0.04	0.02	0.26	11.77	0.02	0.04	0.05	0.01	92.76
60	0.14	0.1	2.21	27.14	41.64	0.07	2.5	0.3	0.7	0.01	0.01	0.46	12.73	0	0.03	0.04	0	88.07
Note: Totals below 100% reflect volatile content or porosity of sample, or both.

## Sheet: sample DB-1
Supplementary Table 2.4 Electron microprobe analyses of spots in fragments of sample DB-1
Point	F	Na2O	MgO	Al2O3	SiO2	Cl	K2O	CaO	TiO2	V2O3	Cr2O3	MnO	FeO	CoO	NiO	CuO	ZnO	Total
1	0	0	0	0.01	89.53	0	0	0.02	0	0	0.01	0	0.01	0	0	0.02	0	89.59
2	0	0	0	0.06	89.69	0	0.02	0.01	0.01	0.02	0	0	0.01	0	0	0	0.02	89.84
3	0	0	0.01	0.06	89.66	0	0.01	0	0	0.03	0.01	0.03	0.03	0	0.03	0	0	89.89
4	0.9	0.09	1.22	13.66	17.99	0.09	0.96	1.46	0.57	0	0.03	20.19	9.24	0	0.05	0.01	0.08	66.54
5	1.92	0.1	1.52	9.39	13.87	0.02	0.89	1.68	0.36	0	0.02	35.21	5.68	0	0.06	0.05	0.08	70.85
6	0.09	0.02	0.02	0.42	84.76	0	0.16	0.02	0	0	0.01	0.37	0.02	0	0	0.02	0	85.91
7	0.9	0	0.22	7.04	54.83	0.02	0.07	0.26	0.01	0	0.01	17.23	0.63	0	0.08	0.03	0.06	81.4
8	0.38	0.01	0.26	5.46	68.22	0.02	0.08	0.31	0.04	0	0.01	12.4	1.74	0.01	0.07	0	0.02	89.03
9	1.74	0.04	0.58	21.38	6.19	0.01	0.05	0.5	0.03	0.02	0	35.89	1.03	0.05	0.27	0.08	0	67.87
10	0.3	0	0.13	2.31	76.03	0.01	0.05	0.22	0.02	0	0.03	7	0.91	0.03	0.01	0.02	0	87.06
11	0	0	0.13	0.41	1.83	0.01	0	0.13	0.01	0.02	0.01	1.28	79.96	0.01	0.04	0.03	0	83.84
12	0	0.02	0.16	0.5	2.16	0.01	0.03	0.13	0.05	0.03	0	1.47	78.62	0.01	0.02	0.02	0.09	83.31
13	0.01	0.01	0.02	0.32	88.54	0	0.03	0.01	0	0	0	0.01	0.48	0	0.02	0.02	0	89.47
14	0.07	0	0	0.08	88.89	0.01	0	0	0	0.02	0.01	0.01	0.03	0	0	0	0	89.12
15	0	0.01	0.14	0.48	1.61	0.05	0	0.24	0.1	0.01	0.01	0.43	77.93	0	0	0.02	0	81.03
16	0	0.01	0.26	1.99	2.78	0	0.02	0.32	0.05	0.02	0.01	2.9	75.32	0.04	0.03	0.01	0	83.76
17	0.22	0	0.03	0.89	1.4	0.02	0.04	37.64	0.04	0	0	0.16	0.49	0.03	0.02	0	0	40.99
18	0.86	0.32	2.48	29.22	43.48	0.01	9.93	0.02	0.71	0.12	0.06	0	0.23	0	0.04	0.03	0	87.51
19	0.83	0.26	2.31	23.82	34.47	0.01	7.49	0.03	20.94	0.03	0.07	0.02	0.33	0	0.01	0.02	0.04	90.66
20	1.67	0.09	1.28	8.55	10.54	0.02	0.91	2.15	0.21	0	0.02	38.73	4.97	0.04	0.11	0.06	0.19	69.55
21	1.15	0.06	1.21	8.3	17.29	0.02	0.96	2.08	0.28	0	0	34.07	4.74	0.04	0.11	0.08	0.23	70.62
22	0	0.03	0.36	8.04	7.17	0.03	0.1	0.32	0.32	0.03	0.02	3.62	64.3	0.01	0.05	0	0.07	84.47
23	0	0.02	0.44	1.52	3.22	0.02	0.04	0.2	0.04	0.04	0.23	0.36	69.45	0	0.02	0	0.03	75.64
24	0.47	0.02	0.4	8.32	5.7	0.01	0.07	0.27	0.05	0.01	0	13.47	53.74	0.01	0.07	0.03	0	82.66
25	0.02	0.01	0	0.01	89.72	0.01	0	0.01	0.02	0	0	0	0.03	0.03	0	0	0	89.85
26	0	0	0.07	0.29	0.71	0	0	0.04	0.06	0.03	0	0.29	84.61	0.02	0	0.09	0	86.22
27	0	0.03	0.12	1.6	4.5	0.01	0.17	0.28	0.04	0.08	0.01	0.57	73.28	0	0	0.06	0	80.73
28	1.58	0.05	0.71	18.75	7.57	0.01	0.93	0.46	0.04	0	0.01	41.08	3.21	0.08	0.26	0.05	0.06	74.83
29	1.72	0.07	0.52	15.68	9.07	0.01	1.62	0.46	0.04	0	0.02	43.51	4.03	0.08	0.18	0.05	0.07	77.12
30	0.87	0.28	2.06	27.99	42.01	0.02	9.47	0.03	0.17	0.07	0.08	0.06	0.29	0	0.02	0	0.05	83.45
31	1.38	0.21	0.2	15.68	15.74	0.01	1.29	0.31	0.5	0	0.05	35.04	4.13	0.02	0.04	0.08	0.01	74.68
32	0	0	0.25	0.38	2.64	0.01	0	0.09	0.05	0.01	0.07	0.26	70.08	0	0.05	0.06	0	73.96
33	0	0	0.37	3.79	3.44	0.04	0.34	0.11	0.38	0.07	0	2.12	72.09	0	0	0	0	82.76
34	0	0	0.19	1.15	2.26	0.01	0	0.25	0.07	0.08	0.02	0.36	79.85	0.21	0.3	0.05	0	84.79
35	0	0.02	0.19	1.2	2.35	0	0	0.28	0.07	0.06	0.03	0.35	80.14	0.11	0.16	0.02	0	84.97
36	0.02	0	0	0.01	89.9	0.01	0.01	0.01	0.02	0	0	0	0.02	0	0	0.01	0	90.01
37	0.01	0	0.03	0.24	0.37	0.01	0.05	0.03	49.49	0	0.04	1.71	41.71	0.04	0.04	0.03	0.05	93.83
38	0	0	0	0	89.8	0.01	0	0.01	0	0	0.01	0.02	0.01	0	0	0.03	0.03	89.92
39	0.89	0.03	0.95	18.15	11.28	0.03	0.21	0.9	0.22	0	0.01	20.94	17.96	0.04	0.08	0.02	0	71.71
40	2.46	0.05	0.92	4.17	1.85	0	1.37	1.03	0.02	0	0.01	59.36	3.29	0	0	0	0	74.52
41	2.43	0.08	1.17	3.07	1.31	0	1.32	0.92	0.04	0	0.01	59.6	3.41	0.03	0.03	0.04	0	73.46
42	0	0.01	0	0	90	0.01	0.01	0	0	0	0.02	0.01	0.01	0.01	0	0.04	0	90.12
43	0.08	0	0	0	89.74	0.01	0	0	0	0.01	0.03	0.02	0.01	0	0.01	0	0.05	89.96
44	0.07	0.03	0.28	5.43	3.22	0.04	0.12	0.32	0.28	0.06	0	6.45	59.67	0.03	0	0	0.02	76.03
45	0.93	0.21	1.2	28.3	30.94	0.01	5.81	0.12	0.54	0.04	0.03	11.07	0.87	0.01	0.18	0.01	0	80.29
Note: Totals below 100% reflect volatile content or porosity of sample, or both.
