# Supplementary material for: Geological and taphonomic context for the new hominin species Homo naledi from the Dinaledi Chamber, South Africa
Source: eLife. 2015 Sep 10;4:e09561. doi: 10.7554/eLife.09561 (PMC4559842; doi:10.7554/eLife.09561)
Supplement: Supplementary file 2. — Summary table listing surface modifications on all morphologically informative specimens. A total of 559 bone and dental specimens were examined for surface modifications. This sample includes all of the larger specimens and most of the complete elements in the collection, from both surface and excavation contexts. At low magnification (7×) most of the bones show weathering stage 1 or 2 (Behrensmeyer, 1978), while 18% have an etched appearance and 11% exhibit dissolution. No bone in this sample has edges consistent with a spiral (fresh) fracture. Instead, they show weathered (19%) or recent breakage patterns (Villa and Mahieu, 1991). None of the specimens are burnt (Stiner et al., 1995) or shows signs of trampling (Behrensmeyer et al., 1986). There is no evidence of stone tool inflicted cut, scrape, impact or chop marks (White, 2014). Tooth scores and pits, crenulated edges and splintered shafts associated with carnivore damage (Kuhn, 2011) are absent. The collection bears clear traces of invertebrate activity, with most of the bones (n = 553) exhibiting microscopic removal of the bone surface, and evenly spaced, multiple parallel striations (35%) associated with smooth-based pits (34%), a pattern consistent with damage made to bone by modern gastropods (Figure 12). Sixty-two specimens (10%) record large individual, variably arrow-shaped and randomly oriented striations, consistent with those made by modern beetles (Figure 12). DOI: http://dx.doi.org/10.7554/eLife.09561.019 [file elife09561s002.xlsx]

## Sheet: Sheet1
Spec. #	MnO2	Fracture pattern	Weathering stages - Behrensmeyer (1978)	Surface removal	Multiple parallel striations	Individual striations	Destruction	Dissolution	Etched	Pit with smooth base	Pit with striae in base	Pitting	Smoothing	Polish	Furrow	Gouge	Groove	Bore hole	Impact notch	Impact mark	Cut mark	Chop mark	Scrape mark	Carnivore tooth score	Carn. tooth pit	Carn. shredded end	Carn. ragged end/ edge	Rodent	Compression	Burnt	Abrasion	Trampling	Pit with pitted base	Pit with cupped base	Pit with radiating surface striae	Pit with eminating striae
UW101-	1=heavy 2=patchy 0=none=scraped off	0=spiral 1=recent 2=weathered	(low mag 7x) na = surface removed so can't tell	1 = outer cortical layers gone	1 = evenly-spaced (radula)	1 = random (beetle mandible)	1 = more than surface	1 = pits and thinning	1 = underlying bone structure exposed	1 = present	1 = present	1 = clusters small angular surface pits	1 = present	1 = present	1 = present	1 = present	1 = u-section	1 = present	1 = present	1 = present	1 = present	1 = present	1 = present	1 = present	1 = present	1 = present	1 = present	1 = present	1 = present	1 = present	1 = present	1 = present	1 = present	1 = present	1 = present	1 = present
269	2	1	1	1	1													1
1312	2	1	1	1						1
1585	1	1	3	1						1
1444	2	1	1	1						1
664	1	1	1	1
801	2	1	1	1
776	2	1	1	1
750	2	1	1	1
1741	2	1	1	1	1
1513	2	1	1	1
266	1	1	2	1
459	2	1	1	1
1530	2	1	1	1					1
1483	2	1	1	1
552	2	1	1	1
1559	2	1	1	1						1
518	2	1	0	1	1
1719	2	1	0	1
497	2	1	1	1	1					1
1263	1	1	1	1	1					1
1412	1	1	1	1
869	2	1	1	1
1500	1	1	1	1
1368	1	1	2	1
1242	1	1	1	1	1
1499	2	1	2	1	1		1
1484	2	na	1	1	1				1
1662	1	1	1	1	1				1
1623	1	1	1	1	1
1022	1	na	1	1	1	1				1
1031	1	1	1	1
1618	1	na	2	1
1035	1	1	1	1
1062	1	1	na	1	1
1030	2	1	na	1
1023	1	1	na	1
1019	2	na	1	1			1			1
1039	2	1	1	1
683	2	1	2	1	1
520	2	1	na	1	1
724	2	1	na	1	1
248	2	2	na	1			1
80	2	1	na	1			1
244	2	1	1	1			1
910	1	na	na	1	1		1
907	1	1	na	1	1
1542	1	1	2	1			1			1
31	1	1	2	1			1			1
703	1	1	2	1	1		1			1
411	1	1	2	1						1
1472	1	1	1	1
721	1	1	na	1
559	2	1	2	1		1
392	1	1	2	1
1692	1	na	1	1
517	1	na	0	1						1
259	1	1	2	1			1			1
1664	1	1	2	1			1
1340	2	1	2	1	1		1
537	2	1	1	1
1292	1	1	2	1			1			1					1
1536	2	1	2	1			1
1029	2	1	2	1			1
439	1	1	1	1			1
1271	1	1	2	1			1
1633	1	1	2	1			1
1635	1	2	2	1			1
1636	2	na	2	1			1
1654	2	1	1	1			1			1
1428	2	1	1	1			1			1
1423	1	1	2	1
1248	1	1	2	1			1			1
283	2	2	1	1					1	1
499 ulna	2	1	1	1	1	1				1	1
1567	2	2	2	1	1	1				1
1568	2	2	2	1	1	1				1
262	2	1	1	1	1	1	1			1
792	2	1	1	1	1	1	1			1
72	2	2	2	1	1	1	1			1	1
500	2	2	2	1	1			1		1
237	2	2	2	1	1	1	1	1		1																							1
1241	2	1	1	1	1			1	1	1																									1
1481	1	2	1	1	1			1	1
17	1	na	na	1			1	1	1
1518	2	1	na	1					1
402	2	1	na	1	1	1		1	1
239	2	1	na	1	1					1
21	2	1	1	1				1		1
1416	2	1	1	1	1			1	1	1			1
1210	2	1	1	1	1		1		1	1
1262	2	1	1	1	1				1
137	2	1	na	1	1
567	2	1	na	1			1
1214	1	1	na	1
1295	2	2	1	1
1306	2	1	1	1	1				1
1220	1	1	na	1	1
586	2	1	1	1
1697	2	1	na	1
848	2	1	na	1				1	1
499+316	2	2	2	1						1
804+70	2	2	2	1		1				1
1480	2	2	2	1	1		1	1		1
935	2	2	2		1	1
498	2	2	2	1	1			1		1					1
901	2	na	2	1			1			1
312	2	2	na	1	1	1	1		1
213	2	1	na	1				1	1	1
149	2	1	0	1	1
504	2	1	2	1
1682	2	na	na	1					1
1734	2	na	na	1	1
1534	2	na	na	1
1695	2	1	2	1
811	2	1	na	1
1535	2	na	na	1		1
496a	2	1	na	1
1148	2	na	na	1					1
1215	2	1	na	1	1
997	2	1	na	1					1
623	2	na	na	1
1100	2	1	2	1		1				1
1112	2	1	2	1		1
961	2	1	2	1
477	2	2	1	1	1
1116	2	1	1	1
986	2	1	2	1						1
56	2	1	2	1
1370	2	1	2	1
746	2	1	na	1
485	2	1	na	1
1249	2	1	na	1	1					1
57	2	1	na	1
180	2	1	na	1	1
547	2	1	na	1
256	2	1	na	1
450	2	1	1	1
1661	2	1	na	1
93	2	1	na	1
58	2	1	na	1	1
1011	2	1	1	1	1					1
1250	2	1	na	1						1
791	2	1	na	1	1
446	2	1	na	1
476	2	1	na	1
1603	2	1	na	1
1228	2	1	1	1
888	2	2	2	1
1700	2	1	na	1	1
1228	2	1	1	1	1
1088	2	1	2	1
896	2	1	na	1	1
1052	2	1	na	1			1			1
486	2	1	na	1			1	1	1	1
1616	2	1	na	1			1	1	1	1
1755	2	2	2	1				1		1
707	2	1	1	1	1		1		1
842	2	1	1	1	1		1
1245	2	1	na	1	1		1		1	1
723	2	1	na	1	1		1
1754	2	2	na	1			1
1501	2	1	2	1	1			1	1						1
1414	2	2	2	1	1		1		1	1
215	2	2	na	1	1
1391	2	2	1	1	1	1				1
18	1	1	2	1					1
1136	2	1	3	1			1			1
1300	2	1	na	1
852	2	1	na	1	1		1
825	2	1	3	1
421	0	1	1	1	1				1
143	2	2	2	1				1	1
1333	2	1	na	1
1404	2	1	na	1
898	2	1	na	1
857	2	1	na	1			1			1
1434	2	2	na	1				1	1
545	2	1	na	1					1
1512	2	1	na	1
1068	2	1	2	1				1	1		1
1070	2	1	2	1	1			1	1	1	1
271	0	1	na	1							1
3	2	2	2	1	1	1		1		1	1
12	2	2	na	1	1	1			1
2	2	2	3	1			1	1	1	1					1
1045	2	1	3	1	1		1		1	1
1523	2	1	3						1	1
938	2	1	1	1	1				1
1120	2	1	na	1	1		1
341	2	1	na	1	1					1
1067	2	1	na	1					1
215	2	1	na	1		1	1	1	1	1
1543	2	1	na	1
64	2	2	2		1				1
42	2	2	na	1				1	1
1000	2	1	2	1				1	1
1694	2	1	na	1
1098	2	1	na	1
163	2	1	2	1
14	2	2	2	1					1
963	2	2	na	1	1				1
766	2	2	na	1					1
863	2	2	na	1	1
817	2	2	3	1	1				1
788	2	1	na	1	1
1265	2	1	na	1	1
1617	2	1	na	1
1555	2	1	na	1	1							1
858	2	1	na	1
1606	2	1	na	1
1683	2	2	na	1	1
787	2	1	na	1
1470	2	2	na	1
1733	2	1	na	1	1		1		1
855	2	2	na	1					1
984	2	1	na	1			1		1
1054	2	1	na	1					1
515	2	1	na	1					1
1614	2	1	na	1	1	1	1
1124	2	1	2	1
478	2	1	2	1	1		1				1
581	1	1	na	1
575A	0	1	na	1	1		1					1
1338	2	1	na	1	1		1
489	2	1	na	1	1		1					1
651	0	1	na	1	1		1
81	0	1	na	1	1		1					1
1599	2	1	na	1	1		1
15	2	1	3	1	1		1
146	2	1	na	1			1
663	0	1	na	1	1		1					1
1279	2	1	na	1	1		1
538	2	1	na	1	1		1					1
465	0	1	na	1	1							1
732	0	1	na	1			1
1337	2	2	2	1	1		1				1
174	0	1	2	1			1			1		1
1669	2	1	na	1			1			1
656	0	1	na	1	1		1
331	0	1	na	1			1					1
765	2	1	na	1			1		1
1693	2	2	na	1			1
1369	2	1	1	1	1
7	2	1	3	1	1				1
1541	1	1	0		1
33	2	2	1	1
757	2	1	1	1	1					1
1641	2	1	1	1	1				1	1
400	2	1	2	1		1			1
1749	2	1	na	1	1				1	1
470	2	1	1	1					1						1
1264	2	1	1	1	1					1						1
443	2	1	3	1					1
1462	2	1	2	1		1			1
1232	2	1	2	1					1
1385	2		na	1	1
917	2	1	2	1						1
1474	2	1	2	1	1		1			1
1751	2	2	2	1			1			1
930	2	na	na	1	1		1
1748	2	1	na	1			1			1
1652	2	1	2	1		1	1	1		1
1365	2	1	na	1				1					1
1632	2	1	2	1					1
270	2	na	3	1			1		1
418B	2	na	1	1		1
1581	2	na	3	1
916	2	na	na	1	1
1545	2	na	na	1	1
1639	2	na	na	1	1
1640	2	na	na	1
1546	2	na	na	1			1
1346/1435	2	1	2	1					1	1			1
340	2	2	2	1		1	1	1			1	1
317/27	2	2	2	1			1	1	1	1
1712	2	1	3	1			1	1	1	1
793/328	2	1	3	1			1		1	1
1405	2	1	na	1		1			1				1
63	2	1	2	1	1		1
1285	2	1	2	1			1	1				1
1717	2	2	3	1				1		1
1494	0	1	3	1	1		1	1		1
366	2	1	3	1				1		1		1
1608	2	2	2	1						1
742	2	2	3	1			1						1
739	2	2	2	1			1	1		1	1				1
744	2	2	2	1	1		1	1	1	1			1			1
749	2	1	na	1					1	1			1
1240	2	2	1	1	1	1	1			1		1
276	2	2	1	1	1
736	2	1	na	1					1				1
19	2	1	na	1						1			1
1216	2	1	na	1
1208	2	2	3	1		1		1		1
1219	2	2	1	1	1
1490	2	1	na	1
1710	2	1	na	1
650	2	1	na	1	1
1293	2	1	1	1		1	1		1
1566	2	2	3	1			1
1517	2	2	1	1		1		1		1						1
560	2	2	na	1	1	1	1					1
831`	2	1	3	1					1	1
1061	2	1	na	1		1		1		1
348	2	2	2	1									1			1
430	2	1	na	1						1	1	1
320	2	2	3	1						1
844	2	2	3	1			1
61	2	2	3	1			1						1
1082	1	2	na	1		1			1	1						1
75	2	1	na	1
1239	2	2	3	1			1			1						1
964	2	2	3	1			1	1	1	1	1
265	2	2	na	1			1	1		1
1378	2	2	3	1	1			1		1
1609	2	1	2	1												1
714	2	1	3	1			1		1	1	1
142	2	2	2	1		1	1
967	2	1	na	1
22	2	1	2	1												1
16	2	2	1	1	1
1043	2	1	na	1					1	1
1325	2	na	1	1
1496	2	2	1	1
1464	2	na	1	1		1	1
1724	2	na	na	1
1722	2	na	na	1
1723	2	na	2	1
1311	2	na	2	1						1
1310	2	na	1	1									1			1
1309	2	na	2	1
1324	2	na	2	1	1
1725	2	na	3	1					1
1308	2	na	3	1
1318	2	na	1	1
1329	2	na	na	1						1
1320	2	na	1	1			1	1
1351	2	na	2	1			1
1728	2	na	na	1
1319	2	na	1	1					1	1
1727	2	na	na	1
1321	2	na	2	1						1			1
1721	2	na	na	1					1
1731	2	na	na	1
1326	2	na	2	1	1
1729	2	na	na	1
1726	2	na	na	1
1732	2	na	na	1
1328	2	na	2	1	1	1	1
1327	2	na	2	1	1			1		1	1
1649	2	na	2	1
1282	2	na	1	1
1646	2	na	1	1					1	1
1647	2	na	1	1
1655	2	na	3	1
1648	2	na	2	1
1466	2	na	2	1	1		1
1643	2	na	2	1						1
1675	2	na	na	1			1
1650	2	na	2	1			1	1		1
1644	2	na	2	1		1
1642	2	na	2	1			1									1
1454	2	na	3	1			1
1645	2	1	1	1						1
713	2	na	na	1	1
807	2	na	na	1
1653	2	1	na	1		1
1628/1651	2	na	1	1						1
979	2	1	na	1		1
1080	2	1	na	1		1		1
978	2	1	na	1	1							1
524	2	1	na	1
840	2	1	na	1						1
1119	2	1	na	1
745	2	1	na	1					1			1
351	2	1	na	1						1
431	2	1	na	1	1
1059	2	1	na	1			1			1
621	0	1	na	1	1
839	2	2	na	1	1
657	2	1	na	1
629	2	1	2	1
1411	2	1	2	1
385	2	1	na	1	1
1433	2	1	na	1	1					1
797	2	1	na	1
34	2	1	na	1
514	2	1	na	1
927	2	1	na	1						1
748	2	2	na	1
1586	2	1	na	1	1
1502	2	1	na	1
535	2	1	na	1		1						1
919	2	1	na	1	1					1
83	2	1	na	1
479	2	1	na	1					1
1677	0	1	2	1
669	2	1	na	1	1
1344	2	1	na	1						1
764	2	1	na	1
995	2	1	na	1					1
1668	2	1	na	1				1
24	2	1	na	1				1		1
1394	2	1	na	1						1
459	2	1	na	1
1360	2	1	na	1
456	2	1	na	1
578	2	1	na	1						1
1280	2	1	na	1					1
870	2	1	na	1
509	2	2	na	1			1			1
79	2	1	na	1
1109	2	1	na	1
1670	2	1	na	1						1		1
951	2	1	na	1
1291	2	1	na	1		1
437	0	1	na	1	1					1
1596	2	1	na	1						1
273	2	1	na	1
1569	2	1	na	1						1
1740	2	1	na	1								1
1613	2	1	na	1					1
1090	2	1	na	1	1
1288	2	1	1	1		1			1								1
1284	2	1	1	1	1				1	1	1
398	2	1	na	1	1		1	1		1
1475	2	1	1	1	1					1	1
313	2	1	na	1
1482	2	2	2	1	1	1	1									1
1214	2	2	na	1	1			1	1
1679	2	2	na	1
876	2	1	na	1				1		1
1301	2	1	1	1	1	1
1540	2	1	na	1	1					1
32	2	1	na	1
666	2	1	na	1
243	2	1	na	1						1
54	2	1	na	1	1
1503	2	1	na	1
462	2	1	na	1	1
1353	2	1	na	1
1276	2	1	na	1	1	1				1
1229	2	1	3	1									1			1
1521	2	2	na	1					1	1
834	2	1	na	1						1
1347	2	1	1	1
258	2	1	2	1						1
1256	2	1	na	1						1						1
1083	2	2	na	1			1
820	2	2	na	1		1				1
895	2	2	na	1						1
968	2	2	na	1			1			1
702	2	1	na	1		1			1	1		1
1313	2	1	na	1		1			1	1
925/1121	2	1	na	1						1
449	2	1	na	1						1
1138	2	1	na	1
1046	2	1	na	1						1			1
1113	2	1	na	1		1			1
806	2	2	na	1			1
416	2	1	na	1				1				1
737	2	1	na	1					1
902	2	1	na	1						1
892	2	1	na	1	1					1
1071	2	1	na	1						1
1122	2	1	na	1					1
778	2	1	na	1						1
1143	2	1	na	1						1		1
1520	2	1	na	1
782	2	1	na	1	1
1115	2	1	1	1		1				1
1701	2	1	na	1
719	2	1	na	1		1				1
1659	2	1	na	1													1
1231	2	1	na	1	1	1				1
1114	2	1	na	1						1			1
1094	2	2	na	1						1
1436	2	2	2	1
508	2	1	na	1
675	2	1	na	1
580	2	1	na	1	1					1
722	2	1	na	1			1			1
987	2	1	na	1						1
181	2	1	na	1						1
813	2	1	na	1
1260	2	1	na	1	1	1				1
1437	2	1	na	1	1
1451	2	1	na	1						1
973	2	2	2	1	1	1		1	1	1`		1
13	2	1	1	1	1				1	1
420	2	2	1	1	1				1	1
711	2	2	na	1	1		1		1
1254	2	1	2	1						1
571	2	2	2	1				1	1	1
85	2	2	na	1	1	1	1
1066	2	2	2	1				1	1	1
77	2	1	na	1	1			1		1
78	2	1	na	1
906	2	1	na	1	1			1
1736	2	1	na	1	1
575B	2	1	na	1
1111	2	1	na	1						1
54	2	1	na	1	1					1			1
3	2	1	na	1	1						1		1	1		1
361	2	1	1	1	1	1	1
200	2	1	1	1	1					1			1
874	2	1	na	1	1	1				1
196	2	2	1	1
859	2	1	1	1
680	na	1	na	na
355	2	1	na	1	1					1
511	2	1	na	1	1		1		1
1421 skull C	2	1	na	1	1	1		1		1			1
1277	2	1	na	1	1					1
1261	2	1	2	1	1	1				1
1289	2	1	2	1	1
1398	1	1	na
591	2	na	na	1	1					1
1463	2	na	na	1	1	1
1248	2	1	na	1	1					1						1
1281	2	1	2	1						1
1707	2	1	na	1		1
1269	2	1	na	1
1420	2	1	na	1
1387	2	2	na	1
1415	2	1	na	1	1					1
1398	2	1	na	1	1					1
1286	2	1	na	1
1388	2	1	na	1	1					1
346	2	2	na	1	1
skull 4	2	2	na	1	1					1			1
1582	2	2	na	1									1
8	2	2	2	1	1		1
546	2	2	na	1	1
9	2	2	1	1	1	1		1		1
4	2	2	na	1	1
1234	2	2	na	1	1					1
325	2	1	na	1
1278	2	2	1	1	1			1		1			1
521	2	2	na	1	1					1
795	2	1	1	1
1252	2	2	1	1									1
1001	2	2	na	1	1					1
409	2	1	na	1
265	2	2	na	1	1		1			1
1354	2	2	1	1			1			1
1142	2	2	1	1	1					1						1
1401	2	na	na	1
1561	2	na	na	1	1					1
1304	2	na	na	1	1
850	2	na	na	1	1
1556	2	na	na	1
1398	2	na	na	1	1					1
1558	2	na	na	1				1		1		1
1402	2	na	na	1	1
1396	2	na	na	1	1			1
1471	2	na	na	1	1					1		1
1560	2	na	na	1						1
1684	2	na	na	1
n = 559
Total				553	194	64	124	62	101	190	17	26	24	1	6	16	2	1	0	0	0	0	0	0	0	0	0	0	0	0	0	0	1	0	1	0
%				98.9267	34.7048	11.449	22.1825	11.0912	18.068	33.9893	3.04114	4.65116	4.29338	0.178891	1.07335	2.86225	0.357782	0.178891	0	0	0	0	0	0	0	0	0	0	0	0	0	0	0.178891	0	0.178891	0
